# Supplementary material for: Vertical Transmission of Sindbis Virus in Culex Mosquitoes
Source: Viruses. 2022 Aug 30;14(9):1915. doi: 10.3390/v14091915 (PMC9504956; doi:10.3390/v14091915)
Supplement: Supplementary file 1 [file viruses-14-01915-s001.zip]

Archive with 1 entries (1 files):
- viruses-1850058-supplementary.pdf
